# Supplementary material for: Expanding the Functionality of an Autoinduction Device for Repression of Gene Expression in Bacillus subtilis
Source: Int J Mol Sci. 2022 Dec 21;24(1):84. doi: 10.3390/ijms24010084 (PMC9820800; doi:10.3390/ijms24010084)
Supplement: Supplementary file 1 [file ijms-24-00084-s001.zip]

Archive with 1 entries (1 files):
- ijms-2065271-supplementary Data S1.xlsx
