# Supplementary material for: Expanding the Functionality of an Autoinduction Device for Repression of Gene Expression in Bacillus subtilis
Source: Int J Mol Sci. 2022 Dec 21;24(1):84. doi: 10.3390/ijms24010084 (PMC9820800; doi:10.3390/ijms24010084)
Supplement: Supplementary file 1 [file ijms-24-00084-s001.zip › ijms-2065271-supplementary Data S1.xlsx]

## Sheet: RF, FMN, and OD600
Riboflavin - HPLC (peak area; 445nm)											Riboflavin (uM)											Riboflavin (mg/L)											Riboflavin (mg/L)/OD600											Mean	Riboflavin (mg/L)				Mean
Time (h)	B. subtilis::Prib-luxbox			B. subtilis RFAi			B. subtilis RFAi::Prib-luxbox				Time (h)	B. subtilis::Prib-luxbox			B. subtilis RFAi			B. subtilis RFAi::Prib-luxbox				Time (h)	B. subtilis::Prib-luxbox			B. subtilis RFAi			B. subtilis RFAi::Prib-luxbox				Time (h)	B. subtilis::Prib-luxbox			B. subtilis RFAi			B. subtilis RFAi::Prib-luxbox				Time (h)	B. subtilis::R8	B. subtilis::RFai	B. subtilis::RFai-rRibC		Time (h)
0	0	0	0	0	0	0	3106.89	1909.2	2074.59		0	0	0	0	0	0	0	0	0	0		0	0	0	0	0	0	0	0	0	0		0	0	0	0	0	0	0	0	0	0		0	0	0	0		0
1	0	0	0	5695.41	11849.3	7025.19	30063.2	34354.5	27937.6		1	0	0	0	0	0	0	0	0	0		1	0	0	0	0	0	0	0	0	0		1	0	0	0	0	0	0	0	0	0		1	0	0	0		1
2	0	0	0	20602.7	31179.9	21148.8	80107.6	89739.1	83641.8		2	0	0	0	0	0	0	0.359716	0.797132	0.520225		2	0	0	0	0	0	0	0.135383	0.300009	0.195792		2	0	0	0	0	0	0	0.457065	1.11985	0.673518		2	0	0	0.210394		2
3	0	0	0	29789.1	41823.7	30099.9	122677	117269	126105		3	0	0	0	0	0	0	2.29303	2.04743	2.4487		3	0	0	0	0	0	0	0.863004	0.770569	0.921592		3	0	0	0	0	0	0	2.35944	2.29564	2.48363		3	0	0	0.851722		3
4	0	0	0	32478.6	49865.6	36830.9	136547	148344	155540		4	0	0	0	0	0	0	2.92291	3.45868	3.7855		4	0	0	0	0	0	0	1.10007	1.30171	1.42471		4	0	0	0	0	0	0	2.70309	3.53373	3.55585		4	0	0	1.2755		4
5	0	0	0	37085.1	58219.5	39674.7	180052	187392	186789		5	0	0	0	0	0	0	4.89872	5.23209	5.20467		5	0	0	0	0	0	0	1.84368	1.96915	1.95883		5	0	0	0	0	0	0	3.90335	4.38043	4.38282		5	0	0	1.92389		5
6	0	0	0	44094.8	76512.3	39561.5	211372	220597	194129		6	0	0	0	0	0.196435	0	6.32112	6.74009	5.53804		6	0	0	0	0	0.0739302	0	2.37902	2.5367	2.0843		6	0	0	0	0	0.140543	0	4.04916	4.54334	3.93535		6	0	0	2.33334		6
7	0	0	0	56379.1	93247.8	47690	227286	316387	218713		7	0	0	0	0	0.956482	0	7.04386	11.0904	6.65454		7	0	0	0	0	0.359981	0	2.65103	4.17398	2.5045		7	0	0	0	0	0.570946	0	4.14677	6.4028	4.18673		7	0	0	3.10984		7
8	0	0	0	97956.4	134424	78684.6	267813	453401	256219		8	0	0	0	1.17033	2.82653	0.295089	8.88442	17.3129	8.35788		8	0	0	0	0.440464	1.06379	0.11106	3.34374	6.5159	3.14557		8	0	0	0	0.658719	1.25319	0.177904	4.28099	7.93976	4.33593		8	0	0.538439	4.33507		8
9	0	0	0	122480	183987	98485.9	482573	559360	488389		9	0	0	0	2.28406	5.07743	1.19437	18.6378	22.1251	18.902		9	0	0	0	0.859627	1.91094	0.449514	7.01452	8.32701	7.11394		9	0	0	0	1.02638	2.07546	0.574581	8.17798	7.60504	8.91322		9	0	1.07336	7.48516		9
10	0	4078.14	0	184959	250840	120502	614645	702668	570292		10	0	0	0	5.12159	8.11358	2.19422	24.6359	28.6335	22.6216		10	0	0	0	1.92756	3.05363	0.825818	9.27197	10.7765	8.51386		10	0	0	0	1.83124	2.54215	0.831639	8.23005	10.0153	9.77705		10	0	1.93567	9.52078		10
24	14754.1	27163.9	0	565225	476243	542655	1.24656e+06	1.31879e+06	1.14657e+06		24	0	0	0	22.3915	18.3503	21.3664	53.3345	56.6147	48.7937		24	0	0	0	8.42726	6.90634	8.04147	20.073	21.3075	18.364		24	0	0	0	5.12815	4.49241	5.12904	11.4354	13.9371	13.0534		24	0	7.79169	19.9148		24
48	24753	35138.2	10118.8	585908	514196	524802	1303584	1.42988e+06	1.32116e+06		48	0	0	0	23.3308	20.074	20.5557	55.9243	61.6601	56.7226		48	0	0	0	8.78078	7.55505	7.73633	21.0477	23.2064	21.3481		48	0	0	0	5.63653	4.77161	5.63325	14.8397	20.0516	18.5582		48	0	8.02406	21.8674		48
FMN - HPLC (peak area; 445nm)											FMN (uM)											FMN (mg/L)																						Mean	FMN (mg/L)
Time (h)	B. subtilis::Prib-luxbox			B. subtilis RFAi			B. subtilis RFAi::Prib-luxbox				Time (h)	B. subtilis::Prib-luxbox			B. subtilis RFAi			B. subtilis RFAi::Prib-luxbox				Time (h)	B. subtilis::Prib-luxbox			B. subtilis RFAi			B. subtilis RFAi::Prib-luxbox															Time (h)	B. subtilis::R8	B. subtilis::RFai	B. subtilis::RFai-rRibC
6	0	0	0	2708.2	3196.6	2379.3	2941.4	2015.2	2228.6		6	0	0	0	0	0	0	0	0	0		6	0	0	0	0	0	0	0	0	0													6	0	0	0
7	0	0	0	3380.3	3148.1	2885.3	3474.1	3578.3	3215.3		7	0	0	0	0.0136677	0	0	0.024423	0.0363707	0		7	0	0	0	0.00623717	0	0	0.0111453	0.0165976	0													7	0	0	0.00924761
8	0	0	0	5349.3	6618.7	4358.2	4963.2	5536.3	4738.8		8	0	0	0	0.239437	0.384988	0.125795	0.195166	0.260879	0.169436		8	0	0	0	0.109266	0.175687	0.057406	0.0890628	0.11905	0.077321													8	0	0.11412	0.0951447
9	0	0	0	5878.4	7583.4	4653	6010.4	6525.2	6536.2		9	0	0	0	0.300104	0.495603	0.159598	0.31524	0.374268	0.375529		9	0	0	0	0.136951	0.226165	0.0728315	0.143858	0.170795	0.17137													9	0	0.145316	0.162008
10	0	0	0	8786.8	9889	6712.2	10604.4	7713.2	6243.6		10	0	0	0	0.633587	0.759967	0.395709	0.841996	0.510486	0.341979		10	0	0	0	0.289134	0.346806	0.18058	0.38424	0.232957	0.15606													10	0	0.272173	0.257752
24	1870	2881	1537	18361.4	20932.6	15712.4	23527.4	15545.2	18020.8		24	0	0	0	1.73143	2.02625	1.42769	2.32377	1.40852	1.69237		24	0	0	0	0.790127	0.924665	0.651517	1.06044	0.642768	0.772305													24	0	0.78877	0.825171
48	2636	1808	0	15105.5	16274	18184	22319	17193	20339		48	0	0	0	1.3581	1.49208	1.71109	2.18521	1.59746	1.95818		48	0	0	0	0.619761	0.680903	0.780844	0.997209	0.72899	0.893605													48	0	0.693836	0.873268
OD600											Mean	OD600				SD	OD600
Time (h)	B. subtilis::Prib-luxbox			B. subtilis RFAi			B. subtilis RFAi::Prib-luxbox				Time (h)	B. subtilis::Prib-luxbox	B. subtilis RFAi	B. subtilis RFAi::Prib-luxbox		Tempo	B. subtilis::Prib-luxbox	B. subtilis RFAi	B. subtilis RFAi::Prib-luxbox
0	0.117967	0.102167	0.104467	0.128967	0.125367	0.133567	0.124967	0.0994667	0.119367		0	0.1082	0.1293	0.1146		0	0.008536	0.00411014	0.0134016
1	0.152467	0.135267	0.152267	0.1495	0.1668	0.1625	0.1625	0.1331	0.1662		1	0.146667	0.1596	0.153933		1	0.00987319	0.00900721	0.0181368
2	0.311733	0.261833	0.275233	0.2812	0.2763	0.2938	0.2962	0.2679	0.2907		2	0.282933	0.283767	0.284933		2	0.0258258	0.00902793	0.0150054
3	0.347433	0.318933	0.298633	0.346467	0.358367	0.359467	0.365767	0.335667	0.371067		3	0.321667	0.354767	0.3575		3	0.0245145	0.00720903	0.019093
4	0.348167	0.324567	0.317067	0.352467	0.387867	0.390867	0.406967	0.368367	0.400667		4	0.329933	0.377067	0.392		4	0.0162297	0.021357	0.0207081
5	0.402533	0.381733	0.337433	0.362133	0.406233	0.392933	0.472333	0.449533	0.446933		5	0.3739	0.3871	0.456267		5	0.0332494	0.0226213	0.0139747
6	0.422267	0.355867	0.324867	0.440733	0.526033	0.440633	0.587533	0.558333	0.529633		6	0.367667	0.469133	0.5585		6	0.0497606	0.0492769	0.0289503
7	0.484567	0.431767	0.378867	0.5058	0.6305	0.4758	0.6393	0.6519	0.5982		7	0.431733	0.537367	0.6298		7	0.05285	0.0820388	0.0280822
8	0.5469	0.5077	0.3852	0.668667	0.848867	0.624267	0.781067	0.820667	0.725467		8	0.479933	0.713933	0.775733		8	0.0843502	0.118946	0.0478236
9	0.6447	0.6341	0.4335	0.837533	0.920733	0.782333	0.857733	1.09493	0.798133		9	0.570767	0.846867	0.916933		9	0.118995	0.0696704	0.157007
10	0.710533	0.862933	0.578333	1.0526	1.2012	0.993	1.1266	1.076	0.8708		10	0.717267	1.08227	1.02447		10	0.142419	0.107224	0.135463
24	1.96117	1.78217	1.31817	1.64333	1.53733	1.56783	1.75533	1.52883	1.40683		24	1.68717	1.58283	1.56367		24	0.33186	0.0545688	0.176842
48	1.20983	1.23333	1.20083	1.55783	1.58333	1.37333	1.41833	1.15733	1.15033		48	1.21467	1.50483	1.242		48	0.0167805	0.114594	0.152749
[truncated: 11 more columns]

## Sheet: Methods
B. subtilis cultivation			HPLC
Erlenmeyer flasks	500 mL		Colunm	Poroshell 120 EC-C18
PW medium	20 mL			2.7 um particle size
Temperature	37ºC			50 x 3 mm
Agitation	220 rpm		Temperature	30º
			Solvent	20 mM Ammonium formate, 20 mM Formic Acid	0.82
				Metanol	0.18
Growth measurement			DAD	445 nm
Optical density	600 nm
